# Supplementary material for: Determination of 355 Pesticides in Lemon and Lemon Juice by LC-MS/MS and GC-MS/MS
Source: Foods. 2023 Apr 27;12(9):1812. doi: 10.3390/foods12091812 (PMC10178108; doi:10.3390/foods12091812)
Supplement: Supplementary file 1 [file foods-12-01812-s001.zip]

Archive with 1 entries (1 files):
- foods-2323967-supplementary.pdf
